# Supplementary material for: Preclinical In Vivo-Models to Investigate HIPEC; Current Methodologies and Challenges
Source: Cancers (Basel). 2021 Jul 8;13(14):3430. doi: 10.3390/cancers13143430 (PMC8303745; doi:10.3390/cancers13143430)
Supplement: Supplementary file 1 [file cancers-13-03430-s001.zip]

Archive with 1 entries (1 files):
- cancers-1276743-supplementary.pdf
